# Supplementary material for: Metabolomic analysis of plasma and brain tissues in fentanyl-induced conditioned place preference mice
Source: Front Pharmacol. 2026 Feb 10;17:1759491. doi: 10.3389/fphar.2026.1759491 (PMC12929371; doi:10.3389/fphar.2026.1759491)
Supplement: Supplementary file 1 [file Table2.xlsx]

## Sheet: Sheet1
Supplemental Table 2: Metabolite alterations after fentanyl administration, A) plasma, B) CPu, C) Hip, and D) PFC
Metabolite	HMDB	type	rt	mz	VIP-score	Control vs Fentanyl	Trend
						FC(F/C)
A)
Acetoacetic acid	HMDB0000060	ESI+	322.333	85.0294	1.77448	0.788622	↓
beta-Alanine	HMDB0000056	ESI+	88.8341	90.0561	1.19706	0.643962	↓
Methylpyrazine	HMDB0033112	ESI+	392.454	95.0615	1.40545	0.661769	↓
N-Nitroso-pyrrolidine	HMDB0031642	ESI+	304.76	101.072	1.21021	0.840735	↓
5-Aminopentanal	HMDB0012815	ESI+	325.843	102.092	1.60922	1.16229	↑
gamma-Aminobutyric acid	HMDB0000112	ESI+	317.932	104.072	1.09843	0.773621	↓
Choline	HMDB0000097	ESI+	221.569	104.108	1.7301	0.691063	↓
Histamine	HMDB0000870	ESI+	325.856	112.088	1.99788	2.07259	↑
1-Pyrroline-5-carboxylic acid	HMDB0001301	ESI+	450.596	114.056	1.61472	1.54085	↑
2-Acetylpyrrolidine	HMDB0037293	ESI+	47.8631	114.093	1.16929	0.791766	↓
Homocysteine thiolactone	HMDB0002287	ESI+	172.935	118.033	1.21191	0.643862	↓
5-Aminopentanoic acid	HMDB0003355	ESI+	402.299	118.087	1.47211	2.1165	↑
Dihydrothymine	HMDB0000079	ESI+	172.059	129.067	1.31924	0.622331	↓
L-Cyclo(alanylglycyl)	HMDB0031547	ESI+	381.435	129.067	1.53454	0.6782	↓
Indole-3-carbinol	HMDB0005785	ESI+	45.0089	130.066	1.22798	0.676604	↓
6,7-Dihydro-2-methyl-5H-cyclopenta[b]pyrazine	HMDB0037148	ESI+	225.612	135.093	1.80576	0.586479	↓
2-Phenylacetamide	HMDB0010715	ESI+	324.955	136.077	1.61091	1.90237	↑
Trigonelline	HMDB0000875	ESI+	301.238	138.056	1.34814	1.37739	↑
3beta,6beta-Dihydroxynortropane	HMDB0038949	ESI+	322.329	144.103	1.60981	0.774626	↓
Dimethyl fumarate	HMDB0031257	ESI+	322.327	145.051	1.20235	0.833894	↓
4-Guanidinobutanoic acid	HMDB0003464	ESI+	385.988	146.094	1.65105	1.83016	↑
4-Trimethylammoniobutanoic acid	HMDB0001161	ESI+	394.243	146.119	1.14008	1.30729	↑
N-Acetylhistamine	HMDB0013253	ESI+	147.879	154.099	1.5323	5.23189	↑
3-Indoleacetonitrile	HMDB0006524	ESI+	34.9927	157.077	1.48656	0.671055	↓
L-2-Amino-4-methylenepentanedioic acid	HMDB0029433	ESI+	148.698	160.062	1.45008	0.610314	↓
DL-2-Aminooctanoic acid	HMDB0000991	ESI+	242.996	160.134	1.32259	1.8128	↑
4-Hydroxy-1-(3-pyridinyl)-1-butanone	HMDB0062402	ESI+	345.726	166.088	1.22032	0.777862	↓
3-Acetyl-2,7-naphthyridine	HMDB0037296	ESI+	262.915	173.072	1.34928	0.425734	↓
Demethylated antipyrine	HMDB0006240	ESI+	98.7662	175.088	1.67748	0.564699	↓
Citrulline	HMDB0000904	ESI+	414.091	176.104	1.54241	1.53178	↑
L-Tyrosine	HMDB0000158	ESI+	324.957	182.083	1.7029	2.06196	↑
N-alpha-Acetyl-L-lysine	HMDB0000446	ESI+	404.162	189.125	1.64059	1.54946	↑
6-Hydroxy-1H-indole-3-acetamide	HMDB0031173	ESI+	42.0251	191.083	1.59539	0.604395	↓
N-Cyclopropyl-trans-2-cis-6-nonadienamide	HMDB0032210	ESI+	206.731	194.156	1.54869	0.74972	↓
Repandiol	HMDB0039606	ESI+	330.283	195.066	1.44126	0.774069	↓
Ecgonine methyl ester	HMDB0006406	ESI+	450.618	200.13	1.39505	0.851453	↓
Lysyl-Glycine	HMDB0028951	ESI+	351.344	204.136	1.17345	0.680165	↓
2,5-Dichloro-carboxymethylenebut-2-en-4-olide	HMDB0060364	ESI+	372.503	208.94	1.36376	0.846473	↓
Valyl-Valine	HMDB0029140	ESI+	404.971	217.157	1.53081	1.44665	↑
Propionylcarnitine	HMDB0000824	ESI+	298.518	218.14	1.43086	0.712507	↓
O-Propanoyl-D-carnitine	HMDB0240784	ESI+	340.228	218.141	1.58874	0.582382	↓
Paraxanthine	HMDB0001860	ESI+	307.369	219.028	1.30838	0.829241	↓
5-Hydroxy-L-tryptophan	HMDB0000472	ESI+	49.5882	221.094	1.34818	0.576254	↓
Valyl-Isoleucine	HMDB0029130	ESI+	390.641	231.173	1.82403	1.67026	↑
N-Ornithyl-L-taurine	HMDB0033519	ESI+	235.034	240.104	1.28199	0.810059	↓
Norepinephrine sulfate	HMDB0002062	ESI+	330.308	250.038	1.46669	0.624491	↓
1,1'-(Tetrahydro-6a-hydroxy-2,3a,5-trimethylfuro[2,3-d]-1,3-dioxole-2,5-diyl)bis-ethanone	HMDB0032527	ESI+	304.77	259.117	1.66242	1.55558	↑
Glutaminylaspartic acid	HMDB0028793	ESI+	450.621	262.106	1.94036	2.10579	↑
1-(2,6-Dihydroxy-4-methoxyphenyl)-3-phenyl-1-propanone	HMDB0034435	ESI+	358.521	273.11	1.5814	4.01346	↑
Glutaminyl-Gamma-glutamate	HMDB0028811	ESI+	443.709	275.138	1.65242	1.40453	↑
Punicic acid	HMDB0030963	ESI+	83.3297	279.234	1.68304	0.168847	↓
N6-Methyladenosine	HMDB0004044	ESI+	302.097	282.122	1.39343	0.810455	↓
7-Methylinosine	HMDB0003950	ESI+	147.947	283.106	1.07986	0.565274	↓
N4-Acetylsulfamethoxazole	HMDB0013854	ESI+	402.478	296.069	1.10512	1.44555	↑
7-Methylguanosine	HMDB0001107	ESI+	210.146	298.117	1.25065	0.654334	↓
Arginyl-Methionine	HMDB0028715	ESI+	427.517	306.157	1.759	0.607932	↓
Avocadene 2-acetate	HMDB0031044	ESI+	30.5854	311.26	1.83591	2.33401	↑
Isolinderanolide	HMDB0038105	ESI+	30.6184	337.277	1.4953	1.45927	↑
3-Methyl-5-pentyl-2-furanundecanoic acid	HMDB0031005	ESI+	262.791	337.277	1.66702	1.57222	↑
N5-Carboxyaminoimidazole ribonucleotide	HMDB0012268	ESI+	330.276	340.059	1.70799	0.591139	↓
1,1'-[1,12-Dodecanediylbis(oxy)]bisbenzene	HMDB0039760	ESI+	240.331	355.266	1.81809	8.7669	↑
(3R, 6'Z)-3,4-Dihydro-8-hydroxy-3-(6-pentadecenyl)-1H-2-benzopyran-1-one	HMDB0041301	ESI+	199.536	373.276	1.64843	5.23084	↑
7-Ketocholesterol	HMDB0000501	ESI+	32.3802	401.345	1.3148	0.602386	↓
Cholic acid	HMDB0000619	ESI+	240.323	426.325	1.83059	8.10518	↑
LysoPE(16:1(9Z)/0:0)	HMDB0011504	ESI+	224.172	452.282	1.31165	1.54218	↑
LysoPE(0:0/18:3(6Z,9Z,12Z))	HMDB0011478	ESI+	223.293	476.279	1.1941	1.28949	↑
LysoPC(18:3(6Z,9Z,12Z))	HMDB0010387	ESI+	217.966	518.327	1.51188	0.859451	↓
LysoPC(20:3(5Z,8Z,11Z))	HMDB0010393	ESI+	208.053	546.36	1.77953	1.36975	↑
LysoPC(22:6(4Z,7Z,10Z,13Z,16Z,19Z))	HMDB0010404	ESI+	209.316	568.342	1.30194	0.7735	↓
DG(18:4(6Z,9Z,12Z,15Z)/18:1(11Z)/0:0)	HMDB0007333	ESI+	30.5885	615.504	1.6218	1.70557	↑
DG(22:5(7Z,10Z,13Z,16Z,19Z)/16:1(9Z)/0:0)	HMDB0007737	ESI+	29.8062	641.518	1.32293	1.40534	↑
PC(16:1(9Z)/14:0)	HMDB0007998	ESI+	168.788	704.529	1.78244	1.84342	↑
PE(20:1(11Z)/14:1(9Z))	HMDB0009251	ESI+	142.369	716.531	1.61559	1.73132	↑
PE(20:2(11Z,14Z)/14:0)	HMDB0009283	ESI+	167.78	716.531	1.6031	1.72157	↑
PC(18:1(11Z)/14:0)	HMDB0008064	ESI+	166.881	732.562	1.79241	1.92048	↑
PC(18:2(9Z,12Z)/15:0)	HMDB0008132	ESI+	140.934	744.561	1.66548	1.55036	↑
PC(20:2(11Z,14Z)/15:0)	HMDB0008330	ESI+	132.422	772.591	1.33253	1.42784	↑
PC(18:4(6Z,9Z,12Z,15Z)/18:1(11Z))	HMDB0008235	ESI+	159.955	780.559	1.16613	1.253	↑
PC(22:4(7Z,10Z,13Z,16Z)/16:0)	HMDB0008626	ESI+	170.342	810.608	1.57154	0.699107	↓
PC(22:6(4Z,7Z,10Z,13Z,16Z,19Z)/18:0)	HMDB0008727	ESI+	171.68	834.61	1.37157	0.74014	↓
PI(18:1(11Z)/18:3(6Z,9Z,12Z))	HMDB0009827	ESI+	214.505	859.541	1.67861	1.66975	↑
PC(22:5(7Z,10Z,13Z,16Z,19Z)/20:1(11Z))	HMDB0008702	ESI+	151.353	862.638	1.82359	1.57432	↑
PC(24:1(15Z)/18:4(6Z,9Z,12Z,15Z))	HMDB0008799	ESI+	152.207	864.65	1.81402	1.68972	↑
PC(22:6(4Z,7Z,10Z,13Z,16Z,19Z)/22:6(4Z,7Z,10Z,13Z,16Z,19Z))	HMDB0008748	ESI+	147.89	878.577	1.12202	0.709631	↓
PC(22:6(4Z,7Z,10Z,13Z,16Z,19Z)/22:1(13Z))	HMDB0008743	ESI+	150.479	888.655	1.63993	2.603	↑
But-2-enoic acid	HMDB0010720	ESI-	455.927	85.029	1.81926	1.38077	↑
D-2,3-Dihydroxypropanoic acid	HMDB0000139	ESI-	325.931	105.019	1.7241	1.48891	↑
3-Furoic acid	HMDB0000444	ESI-	455.882	111.008	1.69624	1.44312	↑
Creatinine	HMDB0000562	ESI-	177.915	112.051	1.71043	1.25778	↑
Maleic acid	HMDB0000176	ESI-	393.394	115.003	1.55754	1.77816	↑
5-Aminopentanoic acid	HMDB0003355	ESI-	322.446	116.071	1.32019	1.39631	↑
2-Hydroxyvaleric acid	HMDB0001863	ESI-	170.84	117.055	1.94831	1.80448	↑
L-Allothreonine	HMDB0004041	ESI-	384.174	118.05	1.60309	2.27551	↑
L-Erythrulose	HMDB0006293	ESI-	167.958	119.035	1.57705	0.810689	↓
Taurine	HMDB0000251	ESI-	311.874	124.007	1.2556	1.16496	↑
Imidazoleacetic acid	HMDB0002024	ESI-	66.4209	125.035	1.35527	1.57178	↑
Itaconic acid	HMDB0002092	ESI-	455.906	129.019	1.72275	1.36917	↑
D-Ornithine	HMDB0003374	ESI-	414.432	131.082	1.50259	4.16796	↑
Threonic acid	HMDB0000943	ESI-	355.719	135.03	1.55658	1.50595	↑
Phenylpropiolic acid	HMDB0002359	ESI-	173.432	145.028	1.31291	0.850593	↓
Monomethyl glutaric acid	HMDB0000858	ESI-	144.919	145.05	1.0816	0.277687	↓
D-Glutamine	HMDB0003423	ESI-	407.94	145.061	1.18399	1.33675	↑
L-Lysine	HMDB0000182	ESI-	551.5	145.098	1.41855	2.83314	↑
D-Ribose	HMDB0000283	ESI-	165.658	149.046	1.22767	0.827788	↓
Mandelic acid	HMDB0000703	ESI-	212.013	151.04	1.42297	0.73068	↓
Tiglylglycine	HMDB0000959	ESI-	218.213	156.066	1.50168	1.63865	↑
Pelargonic acid	HMDB0000847	ESI-	331.254	157.118	1.74931	0.650089	↓
Indoleacetaldehyde	HMDB0001190	ESI-	43.2148	158.061	1.47018	0.74839	↓
m-Coumaric acid	HMDB0001713	ESI-	142.341	163.04	1.4702	0.709827	↓
Phthalic acid	HMDB0002107	ESI-	161.235	165.019	1.05964	0.610274	↓
Dehydroascorbic acid	HMDB0001264	ESI-	174.293	173.009	1.29382	1.7347	↑
trans-Aconitic acid	HMDB0000958	ESI-	455.87	173.009	1.83066	1.87795	↑
N-Acetyl-L-aspartic acid	HMDB0000812	ESI-	410.681	174.041	1.55026	1.47813	↑
Citrulline	HMDB0000904	ESI-	415.264	174.089	1.61048	1.60284	↑
myo-Inositol	HMDB0000211	ESI-	407.435	179.056	1.76684	1.14106	↑
Fructose 1-phosphate	HMDB0001076	ESI-	313.31	179.056	1.4962	1.39035	↑
D-Glucose	HMDB0000122	ESI-	237.009	179.056	1.45944	1.21588	↑
L-Tyrosine	HMDB0000158	ESI-	357.994	180.067	1.61181	1.51193	↑
Hydroxyphenyllactic acid	HMDB0000755	ESI-	205.847	181.051	1.51624	1.78799	↑
Saccharin	HMDB0029723	ESI-	32.7832	181.992	1.24428	2.44954	↑
4-Pyridoxic acid	HMDB0000017	ESI-	40.3277	182.046	1.4662	1.79254	↑
D-Glucuronic acid	HMDB0000127	ESI-	405.208	193.036	1.59094	1.23874	↑
Indolelactic acid	HMDB0000671	ESI-	178.166	204.067	1.64401	1.90206	↑
Deoxyribose 1-phosphate	HMDB0001351	ESI-	78.5471	213.018	1.91421	0.595644	↓
beta-D-Glucosamine	HMDB0030091	ESI-	410.654	214.049	1.14795	1.6477	↑
(R)-lipoic acid	HMDB0001451	ESI-	366.368	223.021	1.44282	0.913708	↓
3-Methoxy-4-hydroxyphenylethyleneglycol sulfate	HMDB0000559	ESI-	44.1481	263.024	1.35131	1.20174	↑
Dibutyl phthalate	HMDB0033244	ESI-	50.9331	277.146	1.97262	2.72796	↑
Ethyl hexadecanoate	HMDB0029811	ESI-	208.886	283.266	1.75359	0.631161	↓
Orotidine	HMDB0000788	ESI-	325.922	287.053	1.7065	1.47016	↑
17-HDoHE	HMDB0010213	ESI-	49.3333	343.229	1.46494	0.653468	↓
15-Keto-prostaglandin F2a	HMDB0004240	ESI-	44.7481	351.223	1.32083	1.3464	↑
Allocholic acid	HMDB0000505	ESI-	240.555	407.282	1.72074	4.9922	↑
Liquiritin	HMDB0029520	ESI-	234.358	417.121	1.63072	2.70907	↑
B)
Beta-Aminopropionitrile	HMDB0004101	ESI+	279.313	71.0609	1.95285	0.793288	↓
Glycine	HMDB0000123	ESI+	382.623	76.0398	1.38193	1.15766	↑
Trimethylamine N-oxide	HMDB0000925	ESI+	347.369	76.0761	1.67892	1.35038	↑
2-Pyrrolidinone	HMDB0002039	ESI+	450.793	86.0605	1.72903	1.20249	↑
2-Aminoacrylic acid	HMDB0003609	ESI+	422.462	88.0398	1.47622	1.18652	↑
Methylpyrazine	HMDB0033112	ESI+	47.9711	95.0608	1.46412	0.766452	↓
Phosphoric acid	HMDB0001429	ESI+	502.724	98.9843	1.62935	1.17058	↑
L-Serine	HMDB0000187	ESI+	396.725	106.05	2.00412	1.24531	↑
D-Serine	HMDB0003406	ESI+	409.111	106.05	1.41865	1.10019	↑
2,5-Dimethylpyrazine	HMDB0035289	ESI+	20.376	109.076	1.28328	0.838747	↓
Uracil	HMDB0000300	ESI+	172.925	113.035	1.78322	0.807062	↓
Creatinine	HMDB0000562	ESI+	178.187	114.066	1.73429	1.16457	↑
D-Proline	HMDB0003411	ESI+	327.662	116.071	1.76227	1.27514	↑
2-Propylpiperidine	HMDB0030285	ESI+	222.933	128.143	2.16387	0.865061	↓
Pyroglutamic acid	HMDB0000267	ESI+	408.958	130.05	1.61475	1.21946	↑
Isoquinoline	HMDB0034244	ESI+	43.4201	130.065	1.20127	1.20186	↑
2-Pyrrolidineacetic acid	HMDB0029444	ESI+	61.8847	130.086	1.61255	0.780456	↓
3,3,5-triiodo-L-thyronine-beta-D-glucuronoside	HMDB0010346	ESI+	315.872	132.102	1.94739	1.36067	↑
L-Leucine	HMDB0000687	ESI+	283.844	132.102	1.75868	1.46798	↑
(±)-erythro-Isoleucine	HMDB0033923	ESI+	295.358	132.102	2.07655	1.48613	↑
1-deoxy-1-(N6-lysino)-D-fructose	HMDB0062186	ESI+	422.81	134.045	1.72428	1.24667	↑
Trigonelline	HMDB0000875	ESI+	302.602	138.055	1.37534	1.10274	↑
L-Hypoglycin A	HMDB0029427	ESI+	330.248	142.086	1.55718	0.881847	↓
5-(2-Hydroxyethyl)-4-methylthiazole	HMDB0032985	ESI+	372.743	144.048	1.68597	1.60918	↑
3beta,6beta-Dihydroxynortropane	HMDB0038949	ESI+	324.019	144.102	1.71297	1.22524	↑
Thiomorpholine 3-carboxylate	HMDB0059611	ESI+	386.297	148.043	1.62801	1.34679	↑
(2-Methoxyethoxy)propanoic acid	HMDB0059705	ESI+	58.4285	149.075	1.31295	1.46825	↑
Racemethionine	HMDB0033951	ESI+	305.297	150.058	2.02974	1.54118	↑
2-Methoxy-4-vinylphenol	HMDB0013744	ESI+	233.532	151.075	1.28212	0.566486	↓
6,8-Dihydroxypurine	HMDB0001182	ESI+	226.553	153.041	1.44448	1.44684	↑
Tiglylglycine	HMDB0000959	ESI+	303.378	158.081	1.63736	1.36525	↑
Calystegin A3	HMDB0038593	ESI+	353.805	160.097	1.42307	1.23953	↑
DL-2-Aminooctanoic acid	HMDB0000991	ESI+	244.274	160.133	1.97586	1.44621	↑
3-Pyridinebutanoic acid	HMDB0001007	ESI+	243.374	166.086	1.63047	0.891768	↓
Pyridoxal	HMDB0001545	ESI+	83.8654	168.066	2.0385	2.0979	↑
3-Methoxytyramine	HMDB0000022	ESI+	232.682	168.102	1.37722	0.521532	↓
Phosphodimethylethanolamine	HMDB0060244	ESI+	472.815	170.058	1.9242	1.40019	↑
3-Methylhistidine	HMDB0000479	ESI+	441.558	170.093	1.85456	0.793996	↓
L-Arginine	HMDB0000517	ESI+	534.567	175.119	1.98364	1.43933	↑
Citrulline	HMDB0000904	ESI+	413.355	176.103	1.65035	1.1929	↑
L-Tyrosine	HMDB0000158	ESI+	323.062	182.081	2.26486	1.47731	↑
Cincassiol B	HMDB0036855	ESI+	50.3218	187.094	2.1851	0.605753	↓
Prolyl-Alanine	HMDB0029010	ESI+	354.727	187.108	1.85757	2.77467	↑
D-Erythrose 4-phosphate	HMDB0001321	ESI+	411.175	201.016	2.33154	2.24685	↑
L-Acetylcarnitine	HMDB0000201	ESI+	324.024	204.123	1.39033	1.14708	↑
Daucic acid	HMDB0031665	ESI+	173.819	205.034	2.27428	0.482604	↓
(±)-Tryptophan	HMDB0030396	ESI+	282.07	205.097	1.7175	1.3361	↑
L-prolyl-L-proline	HMDB0011180	ESI+	432.602	213.124	2.21731	1.9791	↑
L-Aspartyl-4-phosphate	HMDB0012250	ESI+	408.958	214.012	2.02152	0.835491	↓
Prolyl-Valine	HMDB0029030	ESI+	306.981	215.139	1.46649	3.16806	↑
Prolyl-Threonine	HMDB0029027	ESI+	348.296	217.118	1.77482	2.71319	↑
Propionylcarnitine	HMDB0000824	ESI+	299.863	218.139	1.69875	0.444885	↓
Hydroxyprolyl-Serine	HMDB0028872	ESI+	315.92	219.098	1.94148	1.60009	↑
Ergothioneine	HMDB0003045	ESI+	345.488	230.096	1.51863	1.40176	↑
Isoleucyl-Valine	HMDB0028920	ESI+	215.008	231.17	1.08861	0.494525	↓
Butyrylcarnitine	HMDB0002013	ESI+	279.328	232.155	1.65801	0.498989	↓
Serinyl-Gamma-glutamate	HMDB0029053	ESI+	352.921	234.108	1.37165	1.50731	↑
Dyspropterin	HMDB0001195	ESI+	270.347	238.094	1.90082	1.23108	↑
Cinnamyl benzoate	HMDB0029700	ESI+	186.105	239.106	1.6532	1.82622	↑
Serylhistidine	HMDB0029041	ESI+	362.187	243.109	1.62697	1.57854	↑
Prolyl-Gamma-glutamate	HMDB0029031	ESI+	383.532	244.129	1.83001	2.1578	↑
Uridine	HMDB0000296	ESI+	172.157	245.077	1.69266	0.846577	↓
Asparaginyl-Hydroxyproline	HMDB0028732	ESI+	384.38	246.109	1.34338	1.41684	↑
2-Methylbutyroylcarnitine	HMDB0000378	ESI+	262.268	246.17	1.42896	0.75094	↓
N-Salicyloylaspartic acid	HMDB0039506	ESI+	408.318	254.064	1.77749	0.71129	↓
Prolylphenylalanine	HMDB0011179	ESI+	255.065	263.139	1.32509	2.31177	↑
Thiamine	HMDB0000235	ESI+	369.23	265.112	1.81023	1.33192	↑
Deoxyguanosine	HMDB0000085	ESI+	180.371	268.104	1.24184	0.596218	↓
(2R,3S)-Piscidic acid	HMDB0030809	ESI+	327.596	279.048	1.97926	1.53141	↑
Linoleamide	HMDB0062656	ESI+	83.0445	280.263	1.86388	1.22919	↑
N6-Methyladenosine	HMDB0004044	ESI+	304.395	282.12	1.59987	1.0921	↑
Oleamide	HMDB0002117	ESI+	66.2747	282.279	2.13793	1.5661	↑
N4-Acetylcytidine	HMDB0005923	ESI+	172.935	286.103	1.63162	0.828057	↓
Sedoheptulose 1-phosphate	HMDB0060509	ESI+	191.698	291.049	1.53806	1.35697	↑
Argininosuccinic acid	HMDB0000052	ESI+	487.334	291.13	1.77539	1.71733	↑
5'-Methylthioadenosine	HMDB0001173	ESI+	86.3032	298.097	1.49058	0.753706	↓
Palmitoleoyl Ethanolamide	HMDB0013648	ESI+	83.0272	298.274	2.17132	1.26906	↑
Palmitoylethanolamide	HMDB0002100	ESI+	34.5775	300.289	1.8275	1.40411	↑
Sphingosine	HMDB0000252	ESI+	80.2714	300.29	2.17561	1.56793	↑
Retinyl ester	HMDB0003598	ESI+	48.7698	303.232	1.4314	1.70807	↑
N-Acetylneuraminic acid	HMDB0000230	ESI+	388.064	310.113	1.74675	1.27054	↑
1,7-Dimethylguanosine	HMDB0001961	ESI+	206.836	312.13	1.50196	1.17885	↑
Patuletin	HMDB0030802	ESI+	414.425	333.061	1.40883	0.898897	↓
Oleoyl glycine	HMDB0013631	ESI+	42.3739	340.284	1.30265	1.28407	↑
Polyoxyethylene (600) monoricinoleate	HMDB0032476	ESI+	266.723	341.305	1.33129	1.29157	↑
Anandamide	HMDB0004080	ESI+	52.2274	348.293	2.10084	1.70885	↑
Quebrachidine	HMDB0030389	ESI+	188.006	353.187	1.76026	0.351107	↓
Cyclovariegatin	HMDB0029682	ESI+	415.304	355.043	1.94691	0.865019	↓
5'-Hydroxymethyl meloxicam	HMDB0060780	ESI+	478.154	368.037	1.80063	0.370718	↓
Chondroitin	HMDB0000629	ESI+	450.661	380.123	1.59885	0.708198	↓
hesperetin 3'-O-sulfate	HMDB0029202	ESI+	415.727	383.041	1.9983	0.812623	↓
5-(3',5'-Dihydroxyphenyl)-gamma-valerolactone 3-O-glucuronide	HMDB0041693	ESI+	352.936	385.112	1.45433	1.58444	↑
Tamoxifen N-oxide	HMDB0060513	ESI+	205.402	388.227	1.82771	0.26276	↓
Ascorbyl palmitate	HMDB0039883	ESI+	254.163	415.267	1.38642	0.583213	↓
Ethyl 7-epi-12-hydroxyjasmonate glucoside	HMDB0036340	ESI+	435.135	417.209	2.04185	1.9992	↑
(-)-Epiafzelechin 3-gallate	HMDB0038846	ESI+	502.722	427.108	1.65092	1.51515	↑
Stigmast-22-ene-3,6-dione	HMDB0031931	ESI+	31.9123	427.358	1.58267	0.810378	↓
3-Phenylpropyl 2-methylpropanoate	HMDB0034472	ESI+	447.007	433.205	1.65368	1.43857	↑
Cervonyl carnitine	HMDB0006510	ESI+	193.055	472.343	2.08088	1.56348	↑
Rubraflavone B	HMDB0030629	ESI+	451.77	475.251	1.87109	2.06798	↑
CDP-glycerol	HMDB0059599	ESI+	181.606	478.067	1.27761	0.517136	↓
Reticulatamol	HMDB0041023	ESI+	28.4861	535.509	1.76843	1.39711	↑
Cer(d18:1/18:1(11Z))	HMDB0011774	ESI+	32.7733	564.536	1.76575	1.46543	↑
Cohibin C	HMDB0035397	ESI+	58.1885	577.521	1.37878	1.24937	↑
LysoPC(24:0)	HMDB0010405	ESI+	207.1	608.467	1.73021	1.30281	↑
NAD	HMDB0000902	ESI+	453.351	664.118	1.9719	0.609917	↓
SM(d18:1/14:0)	HMDB0012097	ESI+	205.845	675.544	1.65003	1.22007	↑
PC(14:0/14:0)	HMDB0007866	ESI+	172.083	678.509	1.24132	1.12918	↑
SM(d18:1/16:0)	HMDB0010169	ESI+	203.571	703.576	1.82756	1.38159	↑
PC(15:0/15:0)	HMDB0007934	ESI+	170.312	706.54	2.17548	1.23042	↑
PC(16:1(9Z)/15:0)	HMDB0008000	ESI+	168.604	718.54	1.68449	1.38768	↑
PC(16:0/15:0)	HMDB0007967	ESI+	168.669	720.555	2.24909	1.34438	↑
PE(P-18:1(11Z)/18:3(6Z,9Z,12Z))	HMDB0011410	ESI+	154.838	724.529	2.01166	1.34465	↑
PE(P-18:1(9Z)/18:1(9Z))	HMDB0011441	ESI+	159.084	728.561	1.59001	1.42472	↑
SM(d18:0/18:1(9Z))	HMDB0012089	ESI+	201.875	731.607	1.79188	1.44109	↑
PC(16:1(9Z)/P-18:0)	HMDB0008028	ESI+	159.947	744.59	1.65776	1.25235	↑
PC(18:0/P-16:0)	HMDB0008060	ESI+	133.453	746.607	2.15033	1.22067	↑
PE(P-18:1(9Z)/20:5(5Z,8Z,11Z,14Z,17Z))	HMDB0011453	ESI+	153.116	748.528	2.07087	1.26077	↑
PE(20:5(5Z,8Z,11Z,14Z,17Z)/P-18:0)	HMDB0009478	ESI+	152.262	750.544	1.58889	1.16203	↑
PE(P-18:1(9Z)/20:3(5Z,8Z,11Z))	HMDB0011449	ESI+	187.004	752.557	1.90497	2.30504	↑
PE(16:0/22:6(4Z,7Z,10Z,13Z,16Z,19Z))	HMDB0008946	ESI+	160.853	764.524	1.74719	1.16786	↑
PC(O-16:0/20:5(5Z,8Z,11Z,14Z,17Z))	HMDB0039528	ESI+	153.064	766.577	2.15009	1.17729	↑
PE(20:0/18:4(6Z,9Z,12Z,15Z))	HMDB0009228	ESI+	160.008	768.554	1.71795	1.33693	↑
PS(20:3(8Z,11Z,14Z)/15:0)	HMDB0112621	ESI+	168.602	772.525	1.47588	1.33596	↑
PC(20:1(11Z)/15:0)	HMDB0008297	ESI+	163.457	774.6	2.05691	1.19215	↑
PE(P-18:1(11Z)/22:5(4Z,7Z,10Z,13Z,16Z))	HMDB0011425	ESI+	150.537	776.561	1.84427	1.36298	↑
PC(18:1(9Z)/18:0)	HMDB0008102	ESI+	162.098	788.614	2.0406	1.24183	↑
PC(20:5(5Z,8Z,11Z,14Z,17Z)/P-18:1(11Z))	HMDB0008523	ESI+	59.2985	790.576	1.87058	1.20332	↑
PE(22:4(7Z,10Z,13Z,16Z)/18:2(9Z,12Z))	HMDB0009588	ESI+	158.256	792.553	1.90211	1.32112	↑
Coenzyme Q9	HMDB0006707	ESI+	29.3641	795.629	1.39703	1.59508	↑
PG(18:1(11Z)/20:4(5Z,8Z,11Z,14Z))	HMDB0010625	ESI+	36.3201	797.533	1.30817	0.783722	↓
PS(22:4(7Z,10Z,13Z,16Z)/15:0)	HMDB0112790	ESI+	164.328	798.541	1.69548	1.16625	↑
PC(24:1(15Z)/14:0)	HMDB0008788	ESI+	160.852	816.646	1.76686	1.62713	↑
PS(22:6(4Z,7Z,10Z,13Z,16Z,19Z)/18:1(9Z))	HMDB0012445	ESI+	211.517	834.529	1.75996	0.818326	↓
Glycine	HMDB0000123	ESI-	382.397	74.0241	1.64015	1.20941	↑
But-2-enoic acid	HMDB0010720	ESI-	452.216	85.0289	1.56452	1.36365	↑
Sarcosine	HMDB0000271	ESI-	366.188	88.0397	1.44914	1.05157	↑
gamma-Aminobutyric acid	HMDB0000112	ESI-	390.353	102.055	1.4095	1.18846	↑
(R)-3-Hydroxybutyric acid	HMDB0000011	ESI-	373.041	103.04	1.20397	0.847864	↓
L-Serine	HMDB0000187	ESI-	396.385	104.035	1.81419	1.16598	↑
D-2,3-Dihydroxypropanoic acid	HMDB0000139	ESI-	322.093	105.019	1.84302	1.79436	↑
L-Proline	HMDB0000162	ESI-	328.409	114.056	1.53527	1.3192	↑
L-Valine	HMDB0000883	ESI-	320.399	116.071	1.94641	1.38063	↑
L-Allothreonine	HMDB0004041	ESI-	381.591	118.05	2.02031	1.3177	↑
4-Hydroxybenzaldehyde	HMDB0011718	ESI-	114.947	121.029	1.90547	0.780528	↓
Imidazoleacetic acid	HMDB0002024	ESI-	66.7619	125.035	1.43482	1.34505	↑
Itaconic acid	HMDB0002092	ESI-	452.188	129.019	1.60884	1.36765	↑
N-Acetyl-L-alanine	HMDB0000766	ESI-	268.421	130.05	1.50423	1.65639	↑
L-Norleucine	HMDB0001645	ESI-	315.92	130.087	1.91558	1.47847	↑
L-Isoleucine	HMDB0000172	ESI-	295.375	130.087	1.96244	1.426	↑
Leucinic acid	HMDB0000665	ESI-	143.714	131.071	1.8407	1.40641	↑
Hydroxyisocaproic acid	HMDB0000746	ESI-	129.245	131.071	1.58869	1.47649	↑
D-Aspartic acid	HMDB0006483	ESI-	423.019	132.03	1.51842	1.13011	↑
Adenine	HMDB0000034	ESI-	167.863	134.047	1.22308	1.15495	↑
D-Glutamine	HMDB0003423	ESI-	405.308	145.061	1.82373	1.14067	↑
L-Lysine	HMDB0000182	ESI-	541.685	145.098	1.56912	1.22662	↑
Racemethionine	HMDB0033951	ESI-	305.994	148.043	1.95347	1.48283	↑
D-Ribose	HMDB0000283	ESI-	153.209	149.045	1.34669	1.38389	↑
Guanine	HMDB0000132	ESI-	305.297	150.039	2.08386	2.04706	↑
Xanthine	HMDB0000292	ESI-	227.385	151.026	1.33306	1.16998	↑
p-Anisic acid	HMDB0001101	ESI-	91.5434	151.04	1.84982	1.41062	↑
D-Xylitol	HMDB0002917	ESI-	97.4391	151.061	1.25926	1.14489	↑
L-Dihydroorotic acid	HMDB0003349	ESI-	172.911	157.027	1.66097	1.10286	↑
L-Phenylalanine	HMDB0000159	ESI-	280.176	164.071	1.63979	1.44116	↑
Desaminotyrosine	HMDB0002199	ESI-	54.4657	165.055	2.20195	3.33343	↑
Pyridoxal	HMDB0001545	ESI-	54.9803	166.059	1.87879	2.49691	↑
Dihydroxyacetone phosphate	HMDB0001473	ESI-	450.337	168.99	2.30234	3.79941	↑
Glycylproline	HMDB0000721	ESI-	367.258	171.077	1.64844	1.45111	↑
N-Acetylleucine	HMDB0011756	ESI-	209.699	172.098	1.69984	1.35858	↑
cis-Aconitic acid	HMDB0000072	ESI-	452.188	173.009	1.62785	1.35063	↑
trans-Aconitic acid	HMDB0000958	ESI-	464.081	173.009	1.44333	1.25245	↑
L-Arginine	HMDB0000517	ESI-	534.154	173.104	1.99635	1.44024	↑
N-Acetyl-L-aspartic acid	HMDB0000812	ESI-	408.897	174.04	1.28681	0.922637	↓
D-Mannose	HMDB0000169	ESI-	70.4761	179.056	1.28843	1.51657	↑
D-Glucose	HMDB0000122	ESI-	236.167	179.056	1.9474	1.19379	↑
L-Tyrosine	HMDB0000158	ESI-	323.065	180.066	1.99712	1.42618	↑
L-Iditol	HMDB0011632	ESI-	323.082	181.07	1.82442	1.47168	↑
3-Phosphoglyceric acid	HMDB0000807	ESI-	496.115	184.985	2.144	2.65842	↑
3-Hydroxycapric acid	HMDB0002203	ESI-	100.346	187.134	2.00367	0.399253	↓
N-Acetyl-L-methionine	HMDB0011745	ESI-	214.13	190.054	1.71041	1.59195	↑
D-Erythrose 4-phosphate	HMDB0001321	ESI-	412.411	199.001	2.20559	2.22618	↑
(±)-Tryptophan	HMDB0030396	ESI-	282.819	203.082	1.45276	1.28534	↑
12-Hydroxydodecanoic acid	HMDB0002059	ESI-	72.0893	215.165	1.86849	0.670922	↓
Isokobusone	HMDB0036791	ESI-	57.2708	221.155	1.48837	0.586003	↓
Methyl jasmonate	HMDB0036583	ESI-	31.2081	223.134	1.9967	0.780814	↓
Deoxyinosine	HMDB0000071	ESI-	192.291	251.079	1.30531	1.36162	↑
Palmitic acid	HMDB0000220	ESI-	93.9957	255.233	1.17753	1.13315	↑
Ribothymidine	HMDB0000884	ESI-	145.418	257.078	1.67363	1.6281	↑
D-Myo-inositol 4-phosphate	HMDB0001313	ESI-	473.464	259.023	2.30953	4.50598	↑
Adenosine	HMDB0000050	ESI-	184.04	266.09	1.28577	0.49597	↓
cis-Vaccenic acid	HMDB0240219	ESI-	36.9654	281.249	1.22028	1.17344	↑
Ethyl hexadecanoate	HMDB0029811	ESI-	93.9794	283.265	1.72017	1.22544	↑
Orotidine	HMDB0000788	ESI-	324.992	287.052	1.40084	1.09202	↑
Argininosuccinic acid	HMDB0000052	ESI-	487.834	289.115	1.79687	1.67987	↑
Arachidonic acid	HMDB0001043	ESI-	93.9319	303.234	1.56759	1.20022	↑
dUMP	HMDB0001409	ESI-	236.168	307.035	1.42706	1.14958	↑
N-Acetyl-a-neuraminic acid	HMDB0000773	ESI-	389.289	308.099	1.50757	1.26285	↑
Ethyl oleate	HMDB0034451	ESI-	37.7585	309.28	1.70672	1.35308	↑
Adrenic acid	HMDB0002226	ESI-	37.7573	331.264	1.46306	1.22497	↑
Nicotinic acid mononucleotide	HMDB0001132	ESI-	191.845	334.036	1.3528	0.74828	↓
Erucic acid	HMDB0002068	ESI-	37.7449	337.311	1.78533	1.45077	↑
Dodecanoylcarnitine	HMDB0002250	ESI-	110.719	342.266	1.51526	1.19261	↑
Nervonic acid	HMDB0002368	ESI-	37.6358	365.342	1.81466	1.84771	↑
Levocetirizine	HMDB0240226	ESI-	188.753	387.15	1.79207	0.331694	↓
LysoPA(16:0/0:0)	HMDB0007853	ESI-	39.076	409.236	1.19291	0.69629	↓
C)
Trimethylamine N-oxide	HMDB0000925	ESI+	347.369	76.0761	1.96384	1.42039	↑
Methylpyrazine	HMDB0033112	ESI+	47.9711	95.0608	1.51135	1.33739	↑
Phosphoric acid	HMDB0001429	ESI+	502.724	98.9843	1.76628	1.13011	↑
Protein serine	HMDB0000187	ESI+	424.274	106.05	1.81545	1.23929	↑
Santene	HMDB0038140	ESI+	32.8606	123.117	1.58992	0.738622	↓
1-deoxy-1-(N6-lysino)-D-fructose	HMDB0062186	ESI+	422.81	134.045	1.79228	1.19663	↑
1-(1-Pyrrolidinyl)-2-butanone	HMDB0039839	ESI+	33.7126	142.123	1.38917	0.76207	↓
5-(2-Hydroxyethyl)-4-methylthiazole	HMDB0032985	ESI+	372.743	144.048	1.80627	1.38787	↑
3-(5-Methyl-2-furanyl)butanal	HMDB0036169	ESI+	33.675	153.091	1.35414	0.547839	↓
DL-2-Aminooctanoic acid	HMDB0000991	ESI+	244.274	160.133	1.83058	1.35269	↑
Phosphodimethylethanolamine	HMDB0060244	ESI+	472.815	170.058	1.9005	1.36381	↑
3-Methylhistidine	HMDB0000479	ESI+	441.558	170.093	2.20161	0.702754	↓
L-Tyrosine	HMDB0000158	ESI+	323.062	182.081	2.04193	1.31604	↑
4-Hexyl-2,5-dimethyloxazole	HMDB0037890	ESI+	33.9707	182.154	1.30826	0.669141	↓
Cincassiol B	HMDB0036855	ESI+	50.3218	187.094	2.23775	0.643625	↓
Prolyl-Alanine	HMDB0029010	ESI+	354.727	187.108	1.76849	1.8273	↑
Ethyl (±)-3-hydroxyoctanoate	HMDB0041600	ESI+	47.7117	189.149	1.5499	0.751378	↓
N-Acetylhistidine	HMDB0032055	ESI+	361.185	198.089	2.26111	0.316906	↓
Daucic acid	HMDB0031665	ESI+	173.819	205.034	1.56753	0.552575	↓
L-prolyl-L-proline	HMDB0011180	ESI+	432.602	213.124	2.02353	1.49564	↑
Prolyl-Valine	HMDB0029030	ESI+	306.981	215.139	2.2694	2.1079	↑
Prolyl-Threonine	HMDB0029027	ESI+	348.296	217.118	1.55582	2.22112	↑
Valyl-Valine	HMDB0029140	ESI+	230.944	217.155	1.66219	2.20905	↑
Hydroxyprolyl-Serine	HMDB0028872	ESI+	315.92	219.098	1.52733	1.46243	↑
Carnosine	HMDB0000033	ESI+	438.797	227.114	1.94294	1.11407	↑
Prolyl-Aspartate	HMDB0029013	ESI+	439.185	231.098	1.67746	1.51445	↑
Butyrylcarnitine	HMDB0002013	ESI+	279.328	232.155	1.70037	0.689953	↓
Prolyl-Gamma-glutamate	HMDB0029031	ESI+	383.532	244.129	1.80346	1.54249	↑
Alanyl-Arginine	HMDB0028681	ESI+	436.248	246.156	1.87132	1.55949	↑
Prolyl-Methionine	HMDB0029023	ESI+	298.15	247.112	2.24111	1.77028	↑
Deoxyinosine	HMDB0000071	ESI+	145.338	253.093	1.75739	0.671094	↓
Prolylphenylalanine	HMDB0011179	ESI+	255.065	263.139	2.28208	2.38901	↑
(2R,3S)-Piscidic acid	HMDB0030809	ESI+	327.596	279.048	1.58106	1.40814	↑
Oleamide	HMDB0002117	ESI+	66.2747	282.279	2.1898	1.4476	↑
Muricatacin	HMDB0038685	ESI+	29.3644	285.243	1.92767	1.38235	↑
N4-Acetylcytidine	HMDB0005923	ESI+	172.935	286.103	1.65366	0.806909	↓
3-Methylglutarylcarnitine	HMDB0000552	ESI+	412.678	290.16	1.54107	1.33088	↑
Palmitoleoyl Ethanolamide	HMDB0013648	ESI+	83.0272	298.274	1.54917	1.11484	↑
Sphingosine	HMDB0000252	ESI+	80.2714	300.29	2.03146	1.3569	↑
Polyoxyethylene (600) monoricinoleate	HMDB0032476	ESI+	266.723	341.305	1.53635	1.24662	↑
Anandamide	HMDB0004080	ESI+	52.2274	348.293	2.02463	1.43264	↑
Chondroitin	HMDB0000629	ESI+	450.661	380.123	1.6109	0.630364	↓
5a-Cholesta-8,24-dien-3-one	HMDB0001093	ESI+	31.9817	383.331	1.50618	1.15129	↑
Persicachrome	HMDB0036425	ESI+	211.365	385.274	1.96756	1.2608	↑
beta-D-3-[5-Deoxy-5-(dimethylarsinyl)ribofuranosyloxy]-2-hydroxy-1-propanesulfonic acid	HMDB0032686	ESI+	463.342	393.019	1.83993	0.527938	↓
5-Taurinomethyl-2-thiouridine	HMDB0011610	ESI+	459.401	398.069	1.80895	0.729503	↓
Calcitriol	HMDB0001903	ESI+	32.8348	399.325	1.58135	1.15572	↑
Ethyl 7-epi-12-hydroxyjasmonate glucoside	HMDB0036340	ESI+	435.135	417.209	1.39574	1.43968	↑
Cysteineglutathione disulfide	HMDB0000656	ESI+	494.216	427.096	1.62473	0.644938	↓
LysoPC(14:0/0:0)	HMDB0010379	ESI+	222.023	468.31	1.7818	1.17858	↑
CDP-glycerol	HMDB0059599	ESI+	181.606	478.067	1.16716	0.448409	↓
LysoPC(16:1(9Z)/0:0)	HMDB0010383	ESI+	212.397	494.326	1.62038	1.11101	↑
LysoPC(18:3(6Z,9Z,12Z))	HMDB0010387	ESI+	218.074	518.321	1.15895	0.734779	↓
LysoPC(18:2(9Z,12Z))	HMDB0010386	ESI+	210.771	520.341	1.57434	1.13674	↑
LysoPE(22:6(4Z,7Z,10Z,13Z,16Z,19Z)/0:0)	HMDB0011526	ESI+	211.227	526.294	1.52513	1.20384	↑
Cer(d18:1/18:1(11Z))	HMDB0011774	ESI+	32.7733	564.536	1.50948	1.30741	↑
Cohibin C	HMDB0035397	ESI+	58.1885	577.521	2.52659	1.63246	↑
dTDP-4-acetamido-4,6-dideoxy-D-galactose	HMDB0012222	ESI+	460.632	590.12	1.58886	0.903217	↓
Mulberrofuran M	HMDB0033261	ESI+	460.636	591.124	2.11434	0.832259	↓
SM(d18:1/14:0)	HMDB0012097	ESI+	205.845	675.544	2.1037	1.14703	↑
SM(d18:1/16:0)	HMDB0010169	ESI+	203.571	703.576	2.25011	1.4527	↑
PC(15:0/15:0)	HMDB0007934	ESI+	170.312	706.54	2.25615	1.2563	↑
PC(16:0/15:0)	HMDB0007967	ESI+	168.669	720.555	2.39157	1.35122	↑
PC(18:0/P-16:0)	HMDB0008060	ESI+	133.453	746.607	2.03072	1.51067	↑
PC(20:1(11Z)/15:0)	HMDB0008297	ESI+	163.457	774.6	1.77122	1.22484	↑
SM(d16:1/24:1(15Z))	HMDB0011694	ESI+	199.218	785.655	1.77358	1.89213	↑
PC(20:5(5Z,8Z,11Z,14Z,17Z)/P-18:0)	HMDB0008522	ESI+	58.4236	792.591	1.89762	0.530985	↓
PE(22:6(4Z,7Z,10Z,13Z,16Z,19Z)/20:2(11Z,14Z))	HMDB0009693	ESI+	154.781	816.554	1.87181	0.798533	↓
beta-Alanine	HMDB0000056	ESI-	328.501	88.0399	1.41606	0.776652	↓
L-Serine	HMDB0000187	ESI-	396.385	104.035	1.77248	1.10714	↑
Acetylglycine	HMDB0000532	ESI-	49.1927	116.035	1.95868	0.646599	↓
L-Allothreonine	HMDB0004041	ESI-	381.591	118.05	1.6588	1.23944	↑
4-Hydroxybenzaldehyde	HMDB0011718	ESI-	114.947	121.029	1.86137	0.749017	↓
Imidazoleacetic acid	HMDB0002024	ESI-	66.7619	125.035	1.59093	1.48148	↑
Leucinic acid	HMDB0000665	ESI-	143.714	131.071	1.94792	1.54367	↑
Hydroxyisocaproic acid	HMDB0000746	ESI-	129.245	131.071	1.38693	1.45141	↑
Adenine	HMDB0000034	ESI-	167.863	134.047	1.36484	0.835953	↓
Guanine	HMDB0000132	ESI-	305.297	150.039	1.37405	1.4258	↑
3-Sulfinoalanine	HMDB0000996	ESI-	178.196	152.002	1.691	2.26989	↑
N-Formyl-L-aspartate	HMDB0060495	ESI-	390.311	160.025	1.76893	0.690832	↓
Thioguanine	HMDB0014496	ESI-	177.164	166.018	1.70844	1.15459	↑
Pyridoxal	HMDB0001545	ESI-	54.9803	166.059	1.09899	2.59457	↑
Uric acid	HMDB0000289	ESI-	176.543	167.021	1.60963	1.19639	↑
Dihydroxyacetone phosphate	HMDB0001473	ESI-	450.337	168.99	1.68519	1.35678	↑
trans-Aconitic acid	HMDB0000958	ESI-	464.081	173.009	1.21435	1.10765	↑
Pyrophosphate	HMDB0000250	ESI-	477.675	176.936	1.59251	0.74535	↓
D-Glucose	HMDB0000122	ESI-	236.167	179.056	1.35706	1.11684	↑
L-Tyrosine	HMDB0000158	ESI-	323.065	180.066	1.97832	1.29489	↑
L-Iditol	HMDB0011632	ESI-	323.082	181.07	2.03096	1.38414	↑
L-Homocysteic acid	HMDB0002205	ESI-	69.7668	182.013	1.56252	1.65011	↑
2-Phospho-D-glyceric acid	HMDB0003391	ESI-	477.049	184.985	1.56642	1.9037	↑
3-Phosphoglyceric acid	HMDB0000807	ESI-	496.115	184.985	2.12735	1.66622	↑
12-Hydroxydodecanoic acid	HMDB0002059	ESI-	72.0893	215.165	1.73652	0.693821	↓
Diethyl phthalic acid	HMDB0094660	ESI-	61.7515	221.082	1.407	0.7683	↓
L-Cystine	HMDB0000192	ESI-	116.701	239.017	1.85178	3.75479	↑
D-Myo-inositol 4-phosphate	HMDB0001313	ESI-	473.464	259.023	1.83555	1.73788	↑
3-Methoxy-4-hydroxyphenylethyleneglycol sulfate	HMDB0000559	ESI-	25.4603	263.023	1.45707	0.187775	↓
Ethyl hexadecanoate	HMDB0029811	ESI-	93.9794	283.265	1.58534	1.16224	↑
Orotidine	HMDB0000788	ESI-	324.992	287.052	1.65878	1.09877	↑
dUMP	HMDB0001409	ESI-	236.168	307.035	1.51371	1.11146	↑
N-Acetyl-a-neuraminic acid	HMDB0000773	ESI-	389.289	308.099	1.8306	1.15276	↑
Nervonic acid	HMDB0002368	ESI-	37.6358	365.342	1.36483	1.45824	↑
Levocetirizine	HMDB0240226	ESI-	188.753	387.15	1.64703	0.444395	↓
Celastrol	HMDB0002385	ESI-	62.6545	449.269	2.12192	0.502747	↓
Theaflavin	HMDB0005788	ESI-	446.734	563.125	1.45687	0.815795	↓
D)
Trimethylamine N-oxide	HMDB0000925	ESI+	347.369	76.0761	1.88537	1.33	↑
2-Aminoacrylic acid	HMDB0003609	ESI+	422.462	88.0398	2.03786	1.16	↑
Creatinine	HMDB0000562	ESI+	178.187	114.066	2.23333	1.16	↑
N-Methylhydantoin	HMDB0003646	ESI+	365.693	115.05	1.96735	1.13	↑
Trigonelline	HMDB0000875	ESI+	302.602	138.055	2.09552	1.18	↑
Urocanic acid	HMDB0000301	ESI+	302.599	139.058	2.25086	1.24	↑
L-Methionine	HMDB0000696	ESI+	328.971	150.058	2.15341	1.58	↑
DL-2-Aminooctanoic acid	HMDB0000991	ESI+	244.274	160.133	2.11265	1.49	↑
Phosphodimethylethanolamine	HMDB0060244	ESI+	472.815	170.058	2.42083	1.56	↑
Formiminoglutamic acid	HMDB0000854	ESI+	228.316	175.071	2.00648	1.17	↑
L-Tyrosine	HMDB0000158	ESI+	323.062	182.081	2.31609	1.34	↑
2,6-Diamino-4-hydroxy-5-N-methylformamidopyrimidine	HMDB0011657	ESI+	440.052	184.083	2.12677	1.2	↑
Prolyl-Alanine	HMDB0029010	ESI+	354.727	187.108	2.50014	1.95	↑
N-Acetyldopamine	HMDB0041943	ESI+	347.395	196.097	2.2159	1.2	↑
5-Hydroxyconiferyl alcohol	HMDB0060398	ESI+	25.8373	197.078	2.01879	0.79	↓
Isoleucyl-Alanine	HMDB0028900	ESI+	43.4201	203.139	1.72443	0.76	↓
Prolyl-Valine	HMDB0029030	ESI+	306.981	215.139	2.44803	1.83	↑
Leucyl-Valine	HMDB0028942	ESI+	392.394	231.17	1.94011	0.94	↓
Prolyl-Gamma-glutamate	HMDB0029031	ESI+	383.532	244.129	2.39983	1.71	↑
Prolylphenylalanine	HMDB0011179	ESI+	255.065	263.139	2.01879	1.57	↑
Dimethyl dialkyl ammonium chloride	HMDB0032229	ESI+	126.234	304.3	2.24172	0.47	↓
N-Acetylneuraminic acid	HMDB0000230	ESI+	388.064	310.113	2.38678	1.2	↑
Quebrachidine	HMDB0030389	ESI+	188.006	353.187	2.78267	0.33	↓
Persicachrome	HMDB0036425	ESI+	211.365	385.274	2.00222	1.22	↑
Tamoxifen N-oxide	HMDB0060513	ESI+	205.402	388.227	2.8814	0.37	↓
LysoPE(22:6(4Z,7Z,10Z,13Z,16Z,19Z)/0:0)	HMDB0011526	ESI+	211.227	526.294	2.33104	1.25	↑
Goyaglycoside c	HMDB0038349	ESI+	29.3799	663.453	1.82614	0.83	↓
PE(20:2(11Z,14Z)/14:0)	HMDB0009283	ESI+	167.754	716.523	1.99164	0.73	↓
PC(18:2(9Z,12Z)/15:0)	HMDB0008132	ESI+	165.185	744.553	1.99825	0.86	↓
PS(22:6(4Z,7Z,10Z,13Z,16Z,19Z)/18:1(9Z))	HMDB0012445	ESI+	211.517	834.529	1.95562	0.89	↓
PS(20:4(5Z,8Z,11Z,14Z)/22:6(4Z,7Z,10Z,13Z,16Z,19Z))	HMDB0012439	ESI+	209.687	856.512	2.30416	1.19	↑
Glycolic acid	HMDB0000115	ESI-	98.1199	75.0081	2.09529	0.7	↓
Sarcosine	HMDB0000271	ESI-	366.188	88.0397	2.05762	1.04	↑
(R)-3-Hydroxybutyric acid	HMDB0000011	ESI-	373.041	103.04	1.77563	0.82	↓
Creatinine	HMDB0000562	ESI-	367.209	112.051	1.96818	1.23	↑
Malic acid	HMDB0000156	ESI-	586.513	133.014	2.56899	1.13	↑
Threonic acid	HMDB0000943	ESI-	365.864	135.029	1.91036	0.8	↓
Citramalic acid	HMDB0000426	ESI-	365.408	147.029	1.67292	1.32	↑
2,3-Dihydroxybutanedioic acid	HMDB0000956	ESI-	29.9125	149.009	2.00616	0.79	↓
Aldehydo-D-xylose	HMDB0000098	ESI-	183.476	149.045	2.07969	0.59	↓
Acetylcysteine	HMDB0001890	ESI-	220.409	162.023	2.21576	1.82	↑
Ascorbic acid	HMDB0000044	ESI-	119.728	175.024	2.02149	1.24	↑
D-Glucose	HMDB0000122	ESI-	236.167	179.056	2.52271	1.26	↑
L-Tyrosine	HMDB0000158	ESI-	323.065	180.066	2.21557	1.34	↑
Hydroxyphenyllactic acid	HMDB0000755	ESI-	202.81	181.05	1.79764	1.17	↑
L-Iditol	HMDB0011632	ESI-	323.082	181.07	2.61365	1.42	↑
3-Phosphoglyceric acid	HMDB0000807	ESI-	496.115	184.985	2.04478	1.44	↑
N-Acetylglutamic acid	HMDB0001138	ESI-	403.144	188.056	2.38972	1.1	↑
5'-Methylthioadenosine	HMDB0001173	ESI-	87.447	296.083	2.35843	0.82	↓
dUMP	HMDB0001409	ESI-	236.168	307.035	2.15739	1.21	↑
4-Dodecylbenzenesulfonic Acid	HMDB0059915	ESI-	27.2095	325.185	2.56172	0.45	↓
8,9-DiHETrE	HMDB0002311	ESI-	45.7087	337.237	2.23511	1.22	↑
Levocetirizine	HMDB0240226	ESI-	188.753	387.15	2.33802	0.21	↓
Cortisone	HMDB0002802	ESI-	26.3677	421.203	2.04234	0.67	↓
Abbreviations: FC: Fold Change; HMBD: Human Metabolome Database
↑: increase;↓:decrease
