# Supplementary material for: Metabolomic analysis of plasma and brain tissues in fentanyl-induced conditioned place preference mice
Source: Front Pharmacol. 2026 Feb 10;17:1759491. doi: 10.3389/fphar.2026.1759491 (PMC12929371; doi:10.3389/fphar.2026.1759491)
Supplement: Supplementary file 2 [file Table3.xlsx]

## Sheet: Sheet1
Supplemental Table 3: Metabolic responses of fentanyl-CPP mice
Metabolic pathways		Plasma Metabolites	CPu Metabolites	Hip Metabolites	PFC Metabolites
Lipid metabolism
	Glycerophospholipid metabolism	Phosphatidylethanolamine ↑	Phosphatidylethanolamine ↑	Phosphatidylethanolamine ↑	Phosphatidylethanolamine ↑
		Phosphatidylcholine ↑	Phosphatidylcholine ↑	Phosphatidylcholine ↑	Phosphatidylcholine ↑
		Choline ↓	Dihydroxyacetone phosphate ↑	Dihydroxyacetone phosphate ↑
			CDP-glycerol ↓	CDP-glycerol ↓
	Arachidonic acid metabolism	Phosphatidylcholine ↑	Phosphatidylcholine ↑	Phosphatidylcholine ↑	Phosphatidylcholine ↑
		15-Keto-prostaglandin F2a ↑	Arachidonic acid ↑		8,9-DiHETrE ↑
	Glycerolipid metabolism	D-Glyceric acid ↑	D-Glyceric acid ↑	2-Phospho-D-glyceric acid ↑
			Dihydroxyacetone phosphate ↑	Dihydroxyacetone phosphate ↑
	Sphingolipid metabolism		Sphingomyelin ↑	Sphingomyelin ↑
			Sphingosine ↑	Sphingosine ↑
			L-Serine ↑	L-Serine ↑
Carbohydrate metabolism
	glyoxylate and dicarboxylate metabolism	D-Glyceric acid ↑	D-Glyceric acid ↑	2-Phospho-D-glyceric acid ↑	Malic acid ↑
			L-Serine ↑	L-Serine ↑
			cis-Aconitic acid ↑
			Glycine ↑
	galactose metabolism	D-Glucose ↑	D-Glucose ↑	D-Glucose ↑	D-Glucose ↑
		myo-Inositol ↑
	starch and sucrose metabolism	D-Glucose ↑	D-Glucose ↑	D-Glucose ↑	D-Glucose ↑
	pentose phosphate pathway	D-Glyceric acid ↑	D-Glyceric acid ↑	2-Phospho-D-glyceric acid ↑
		D-Ribose ↓	D-Ribose ↑
		Deoxyribose 1-phosphate ↓	D-Erythrose 4-phosphate ↑
	inositol phosphate metabolism	myo-Inositol ↑	D-Myo-inositol 4-phosphate ↑	D-Myo-inositol 4-phosphate ↑
		D-Glucuronic acid ↑	Dihydroxyacetone phosphate ↑	Dihydroxyacetone phosphate ↑
	fructose and mannose metabolism	D-Fructose 1-phosphate ↑	Dihydroxyacetone phosphate ↑	Dihydroxyacetone phosphate ↑
			D-Mannose ↑
	butanoate metabolism	Acetoacetic acid ↓	(R)-3-Hydroxybutyric acid ↓		(R)-3-Hydroxybutyric acid ↓
		gamma-Aminobutyric acid ↓	gamma-Aminobutyric acid ↑
	glycolysis/gluconeogenesis		Dihydroxyacetone phosphate ↑	Dihydroxyacetone phosphate ↑
				2-Phospho-D-glyceric acid ↑
Amino acid metabolism
	Glycine, serine and threonine metabolism	D-Glyceric acid ↑	D-Glyceric acid ↑	2-Phospho-D-glyceric acid ↑	Sarcosine ↑
		L-Allothreonine ↑	L-Allothreonine ↑	L-Allothreonine ↑
		Choline ↓	L-Serine ↑	L-Serine ↑
			Sarcosine ↑
			D-Serine ↑
	Histidine metabolism	Histamine ↑	3-Methylhistidine ↓	3-Methylhistidine ↓	Urocanic acid ↑
		Imidazoleacetic acid ↑	Imidazoleacetic acid ↑	Imidazoleacetic acid ↑	formiminoglutamic acid ↑
				Carnosine ↑
				N-Formyl-L-aspartate ↓
	Phenylalanine, tyrosine and tryptophan biosynthesis	L-Tyrosine ↑	L-Tyrosine ↑	L-Tyrosine ↑	L-Tyrosine ↑
			L-Phenylalanine ↑
	Tyrosine metabolism	L-Tyrosine ↑	L-Tyrosine ↑	L-Tyrosine ↑	L-Tyrosine ↑
		Acetoacetic acid ↓	3-Methoxytyramine ↓
	Cysteine and methionine metabolism		5'-Methylthioadenosine ↓	L-Cystine ↑	5'-Methylthioadenosine ↓
			2-Aminoacrylic acid ↑	3-Sulfino-L-alanine ↑	2-Aminoacrylic acid ↑
			L-Serine ↑	L-Serine ↑	L-Methionine ↑
	Alanine, aspartate and glutamate metabolism	gamma-Aminobutyric acid ↓	gamma-Aminobutyric acid ↓
		N-Acetyl-L-aspartic acid ↑	N-Acetyl-L-aspartic acid ↓
		1-Pyrroline-5-carboxylic acid ↑	D-Aspartic acid ↑
			Argininosuccinic acid ↑
	Arginine and proline metabolism	gamma-Aminobutyric acid ↓	gamma-Aminobutyric acid ↓
		4-Guanidinobutanoic acid ↑	L-Arginine ↑
		1-Pyrroline-5-carboxylic acid ↑	L-Proline ↑
			D-Proline ↑
Nucleotide metabolism
	Pyrimidine metabolism	Deoxyribose 1-phosphate ↓	dUMP ↑	dUMP ↑	dUMP ↑
		Orotidine 5'-phosphate ↑	Orotidine 5'-phosphate ↑	Orotidine 5'-phosphate ↑
		beta-Alanine ↓	L-Dihydroorotic acid ↑	beta-Alanine ↓
			Uridine ↓
			Uracil ↓
	Purine metabolism		Xanthine ↓	Deoxyinosine ↓
			Adenosine ↓	Guanine ↑
			Deoxyinosine ↑	Uric acid ↑
			Guanine ↑	Adenine ↓
			Deoxyguanosine ↓
			Adenine ↑
↑: increase;↓:decrease vs. Saline group
