# Supplementary material for: Metabolomic analysis of plasma and brain tissues in fentanyl-induced conditioned place preference mice
Source: Front Pharmacol. 2026 Feb 10;17:1759491. doi: 10.3389/fphar.2026.1759491 (PMC12929371; doi:10.3389/fphar.2026.1759491)
Supplement: Supplementary file 3 [file Table4.xlsx]

## Sheet: Sheet1
Supplemental Table 4: Results of the pathways analysis. (A) plasma, (B) CPu, (C) Hip, and (D) PFC
Pathway	Total	Hits	Raw p	−Log(p)	Impact
A)
Glycerophospholipid metabolism	36	4	0.0089547	2.0479	0.24213
Pentose phosphate pathway	23	3	0.015418	1.812	0
Ascorbate and aldarate metabolism	10	2	0.021598	1.6656	0.40541
Alanine, aspartate and glutamate metabolism	28	3	0.026309	1.5799	0.17308
Glycine, serine and threonine metabolism	34	3	0.043639	1.3601	0.02301
Neomycin, kanamycin and gentamicin biosynthesis	2	1	0.046611	1.3315	0
D-Amino acid metabolism	15	2	0.046811	1.3296	0
Butanoate metabolism	15	2	0.046811	1.3296	0.14286
Arginine and proline metabolism	36	3	0.050428	1.2973	0.04767
Histidine metabolism	16	2	0.052719	1.278	0.18852
Pyrimidine metabolism	39	3	0.061523	1.211	0.06789
Phenylalanine, tyrosine and tryptophan biosynthesis	4	1	0.091106	1.0405	0.5
Linoleic acid metabolism	5	1	0.11259	0.9485	0
Galactose metabolism	27	2	0.1314	0.88141	0.03499
Lysine degradation	30	2	0.15597	0.80697	0.00204
Inositol phosphate metabolism	30	2	0.15597	0.80697	0.12939
Taurine and hypotaurine metabolism	8	1	0.17412	0.75915	0.42857
Vitamin B6 metabolism	9	1	0.1937	0.71288	0
Phenylalanine metabolism	10	1	0.21282	0.67199	0
Biotin metabolism	10	1	0.21282	0.67199	0
Caffeine metabolism	12	1	0.24975	0.6025	0.69231
Tryptophan metabolism	41	2	0.25148	0.5995	0.14484
Tyrosine metabolism	42	2	0.26037	0.58441	0.13972
alpha-Linolenic acid metabolism	13	1	0.26757	0.57255	0
Arachidonic acid metabolism	43	2	0.26927	0.56982	0
Arginine biosynthesis	14	1	0.28499	0.54517	0.22843
Primary bile acid biosynthesis	46	2	0.29596	0.52876	0.02239
Glycosylphosphatidylinositol (GPI)-anchor biosynthesis	15	1	0.302	0.51999	0.00639
Starch and sucrose metabolism	15	1	0.302	0.51999	0.32523
Glycerolipid metabolism	16	1	0.31862	0.49672	0.09346
Ubiquinone and other terpenoid-quinone biosynthesis	18	1	0.35071	0.45505	0
Fructose and mannose metabolism	18	1	0.35071	0.45505	0.03037
Pentose and glucuronate interconversions	19	1	0.3662	0.43628	0.09639
Pantothenate and CoA biosynthesis	20	1	0.38133	0.41869	0.04762
beta-Alanine metabolism	21	1	0.39611	0.40218	0.39925
Propanoate metabolism	22	1	0.41055	0.38664	0
Lipoic acid metabolism	28	1	0.49037	0.30947	0
Glyoxylate and dicarboxylate metabolism	32	1	0.53764	0.26951	0.07937
Fatty acid elongation	39	1	0.6103	0.21446	0.00274
Fatty acid degradation	39	1	0.6103	0.21446	0.00335
Valine, leucine and isoleucine degradation	40	1	0.61973	0.2078	0
B)
D-Amino acid metabolism	15	5	0.00024003	3.6197	0
Glycine, serine and threonine metabolism	34	6	0.0022861	2.6409	0.60012
Valine, leucine and isoleucine biosynthesis	8	3	0.0033842	2.4705	0
Phenylalanine, tyrosine and tryptophan biosynthesis	4	2	0.0098276	2.0076	1
Glycerophospholipid metabolism	36	5	0.015224	1.8175	0.23527
Arginine biosynthesis	14	3	0.018362	1.7361	0.42132
Pyrimidine metabolism	39	5	0.021106	1.6756	0.30394
Alanine, aspartate and glutamate metabolism	28	4	0.026951	1.5694	0.19471
Glyoxylate and dicarboxylate metabolism	32	4	0.041778	1.3791	0.25133
Arginine and proline metabolism	36	4	0.060439	1.2187	0.18953
Phenylalanine metabolism	10	2	0.062648	1.2031	0.35714
Pentose phosphate pathway	23	3	0.068385	1.165	0.00465
Purine metabolism	71	6	0.072408	1.1402	0.07148
Neomycin, kanamycin and gentamicin biosynthesis	2	1	0.082094	1.0857	0
Butanoate metabolism	15	2	0.12797	0.8929	0.03175
Nicotinate and nicotinamide metabolism	15	2	0.12797	0.8929	0.42544
Histidine metabolism	16	2	0.14245	0.84635	0
Glycerolipid metabolism	16	2	0.14245	0.84635	0.09346
Sphingolipid metabolism	32	3	0.14731	0.83178	0.06191
Cysteine and methionine metabolism	33	3	0.15743	0.80292	0.04273
Fructose and mannose metabolism	18	2	0.17235	0.76359	0.00311
Pentose and glucuronate interconversions	19	2	0.18767	0.7266	0.2771
Linoleic acid metabolism	5	1	0.19295	0.71456	0
Pantothenate and CoA biosynthesis	20	2	0.20318	0.69212	0
Valine, leucine and isoleucine degradation	40	3	0.23338	0.63194	0
Thiamine metabolism	7	1	0.25941	0.58601	0
Galactose metabolism	27	2	0.31382	0.50332	0.03499
Vitamin B6 metabolism	9	1	0.32049	0.49419	0.4902
Glutathione metabolism	28	2	0.32955	0.48208	0.09582
Ascorbate and aldarate metabolism	10	1	0.34914	0.45701	0
Glycosaminoglycan biosynthesis - chondroitin sulfate / dermatan sulfate	10	1	0.34914	0.45701	0
Biotin metabolism	10	1	0.34914	0.45701	0
Inositol phosphate metabolism	30	2	0.36072	0.44282	0.02979
alpha-Linolenic acid metabolism	13	1	0.42814	0.36842	0
Biosynthesis of unsaturated fatty acids	36	2	0.45066	0.34615	0
Glycosylphosphatidylinositol (GPI)-anchor biosynthesis	15	1	0.47548	0.32287	0.00639
Starch and sucrose metabolism	15	1	0.47548	0.32287	0.32523
Retinol metabolism	16	1	0.49768	0.30305	0.16168
Tyrosine metabolism	42	2	0.53329	0.27304	0.15723
Ubiquinone and other terpenoid-quinone biosynthesis	18	1	0.53934	0.26813	0
Arachidonic acid metabolism	43	2	0.54624	0.26262	0.297
Citrate cycle (TCA cycle)	20	1	0.5776	0.23837	0.05003
beta-Alanine metabolism	21	1	0.59554	0.22509	0
Glycolysis / Gluconeogenesis	26	1	0.67458	0.17097	0
Drug metabolism - cytochrome P450	27	1	0.68845	0.16213	0
Folate biosynthesis	27	1	0.68845	0.16213	0.09722
Lipoic acid metabolism	28	1	0.70175	0.15382	0.0017
Lysine degradation	30	1	0.72668	0.13866	0
Porphyrin metabolism	31	1	0.73836	0.13173	0
Fatty acid elongation	39	1	0.81574	0.088447	0
Fatty acid degradation	39	1	0.81574	0.088447	0
Amino sugar and nucleotide sugar metabolism	42	1	0.83852	0.076484	0
Primary bile acid biosynthesis	46	1	0.86464	0.063166	0.02239
Fatty acid biosynthesis	47	1	0.87049	0.060238	0.01473
C)
Histidine metabolism	16	4	0.00018742	3.7272	0.09016
Glycerophospholipid metabolism	36	5	0.00050936	3.293	0.23527
Sphingolipid metabolism	32	3	0.023121	1.636	0.06191
Cysteine and methionine metabolism	33	3	0.0251	1.6003	0.04368
Glycine, serine and threonine metabolism	34	3	0.027168	1.5659	0.2062
Glycerolipid metabolism	16	2	0.037753	1.423	0
Pyrimidine metabolism	39	3	0.038846	1.4106	0.17515
Neomycin, kanamycin and gentamicin biosynthesis	2	1	0.038919	1.4098	0
Purine metabolism	71	4	0.047101	1.327	0.05607
beta-Alanine metabolism	21	2	0.062191	1.2063	0.45522
Phenylalanine, tyrosine and tryptophan biosynthesis	4	1	0.076373	1.1171	0.5
Glycolysis / Gluconeogenesis	26	2	0.090633	1.0427	0.096
Linoleic acid metabolism	5	1	0.094566	1.0243	0
Inositol phosphate metabolism	30	2	0.11565	0.93687	0.02979
Glyoxylate and dicarboxylate metabolism	32	2	0.12876	0.89022	0.04233
Taurine and hypotaurine metabolism	8	1	0.14709	0.83241	0.17143
Vitamin B6 metabolism	9	1	0.16394	0.78532	0.4902
Phenylalanine metabolism	10	1	0.18046	0.74362	0
Glycosaminoglycan biosynthesis - chondroitin sulfate / dermatan sulfate	10	1	0.18046	0.74362	0
alpha-Linolenic acid metabolism	13	1	0.22816	0.64177	0
D-Amino acid metabolism	15	1	0.25845	0.58762	0
Glycosylphosphatidylinositol (GPI)-anchor biosynthesis	15	1	0.25845	0.58762	0.00639
Starch and sucrose metabolism	15	1	0.25845	0.58762	0.32523
Ubiquinone and other terpenoid-quinone biosynthesis	18	1	0.30175	0.52035	0
Fructose and mannose metabolism	18	1	0.30175	0.52035	0.00311
Pantothenate and CoA biosynthesis	20	1	0.32925	0.48248	0.04762
Propanoate metabolism	22	1	0.35569	0.44892	0
Pentose phosphate pathway	23	1	0.36854	0.43352	0
Galactose metabolism	27	1	0.41748	0.37936	0.03499
Drug metabolism - other enzymes	38	1	0.53391	0.27253	0
Steroid biosynthesis	41	1	0.56154	0.25062	0.00208
Tyrosine metabolism	42	1	0.57039	0.24383	0.13972
Arachidonic acid metabolism	43	1	0.57907	0.23727	0
D)
Cysteine and methionine metabolism	33	3	0.0070424	2.1523	0.12535
Histidine metabolism	16	2	0.015871	1.7994	0.17213
Neomycin, kanamycin and gentamicin biosynthesis	2	1	0.024739	1.6066	0
Phenylalanine, tyrosine and tryptophan biosynthesis	4	1	0.048897	1.3107	0.5
Linoleic acid metabolism	5	1	0.060762	1.2164	0
Glycerophospholipid metabolism	36	2	0.071895	1.1433	0.19895
Arachidonic acid metabolism	43	2	0.097902	1.0092	0
Phenylalanine metabolism	10	1	0.11802	0.92806	0
alpha-Linolenic acid metabolism	13	1	0.15076	0.82171	0
Arginine biosynthesis	14	1	0.16142	0.79204	0
Butanoate metabolism	15	1	0.17195	0.76459	0
Glycosylphosphatidylinositol (GPI)-anchor biosynthesis	15	1	0.17195	0.76459	0.00639
Starch and sucrose metabolism	15	1	0.17195	0.76459	0.32523
Ubiquinone and other terpenoid-quinone biosynthesis	18	1	0.2028	0.69294	0
Pentose and glucuronate interconversions	19	1	0.21283	0.67196	0.07229
Citrate cycle (TCA cycle)	20	1	0.22275	0.65218	0.04412
Pyruvate metabolism	23	1	0.2518	0.59894	0.0283
Drug metabolism - cytochrome P450	27	1	0.28893	0.5392	0
Galactose metabolism	27	1	0.28893	0.5392	0.03499
Glyoxylate and dicarboxylate metabolism	32	1	0.3329	0.47769	0
Glycine, serine and threonine metabolism	34	1	0.34975	0.45624	0.08874
Fatty acid degradation	39	1	0.39014	0.40878	0
Pyrimidine metabolism	39	1	0.39014	0.40878	0.10726
Tyrosine metabolism	42	1	0.41322	0.38382	0.13972
Steroid hormone biosynthesis	79	1	0.63777	0.19534	0.00635
Abbreviations: Total: The total number of metabolites/compounds within that specific reference metabolic pathway in the MetaboAnalyst database; Hits: The number of metabolites from our experimentally altered dataset that were successfully mapped to the corresponding reference pathway; Raw p: The original (unadjusted) p-value obtained from the enrichment analysis, which indicates the statistical s…
