# Supplementary material for: Metabolomic analysis of plasma and brain tissues in fentanyl-induced conditioned place preference mice
Source: Front Pharmacol. 2026 Feb 10;17:1759491. doi: 10.3389/fphar.2026.1759491 (PMC12929371; doi:10.3389/fphar.2026.1759491)
Supplement: Supplementary file 4 [file Table1.xlsx]

## Sheet: Sheet1
Supplemental Table 1: The parameters for the assessment of OPLS-DA models.
Title	Model	A	N	R2X(cum)	R2Y(cum)	Q2(cum)	R2	Q2
Plasma (ESI+)	Model 1 (B)	1+1+0	16	0.309	0.978	0.758	0.897	-0.238
Plasma (ESI-)	Model 2 (D)	1+1+0	16	0.313	0.972	0.551	0.897	-0.229
CPu (ESI+)	Model 3 (F)	1+1+0	16	0.331	0.948	0.611	0.948	-0.279
CPu (ESI-)	Model 4 (H)	1+1+0	16	0.363	0.965	0.694	0.878	-0.245
Hip (ESI+)	Model 5 (J)	1+1+0	16	0.271	0.972	0.605	0.932	-0.189
Hip (ESI-)	Model 6 (L)	1+1+0	16	0.379	0.938	0.559	0.874	-0.202
PFC (ESI+)	Model 7 (N)	1+1+0	13	0.335	0.962	0.175	0.992	-0.034
PFC (ESI-)	Model 8 (P)	1+1+0	13	0.391	0.96	0.535	0.93	-0.163
